# Supplementary material for: Air Bacterial Microbiomes in Hospitals: Case Studies from a Metropolis and a Small City of Thailand
Source: Comput Struct Biotechnol J. 2026 Apr 29;35(1):0068. doi: 10.34133/csbj.0068 (PMC13125743; doi:10.34133/csbj.0068)
Supplement: Supplementary 1 — Figs. S1 to S7 Tables S1 to S8 [file csbj.0068.f1.zip]

Archive with 8 entries (8 files):
- csbj.0068.f1.docx
- Fig. S1.jpg
- FigS2.jpg
- FigS3.jpg
- FigS4.jpg
- FigS5.jpg
- FigS6.jpg
- FigS7.jpg
